# Supplementary material for: Towards a Multidisciplinary Approach of ECG Screening in Children and Adolescents: A Scoping Review (2005–2025)
Source: Children (Basel). 2025 Oct 30;12(11):1468. doi: 10.3390/children12111468 (PMC12651069; doi:10.3390/children12111468)
Supplement: Supplementary file 1 [file children-12-01468-s001.zip]

Archive with 1 entries (1 files):
- children-3928785-supplementary.pdf
